# Supplementary material for: Real-life study of dual therapy based on dolutegravir and ritonavir-boosted darunavir in HIV-1-infected treatment-experienced patients
Source: PLoS One. 2019 Jan 17;14(1):e0210476. doi: 10.1371/journal.pone.0210476 (PMC6336297; doi:10.1371/journal.pone.0210476)
Supplement: S1 Dataset — (XLSX) [file pone.0210476.s001.xlsx]

## Sheet: viremia 48
number of prior ARV regimes	number of prior Protease inhibitors (PI) / Integrase inhibitors (InI)	for how long on DTG/DRV/r -if shorter then 48 weeks	why DTG/DRV/r was stoppted	viremia 0	viremia0<50	viremia 48	viremia48<50
2	1PI/0InI			0	1	0	1
2	2PI/0InI			364	0	20	1
4	2PI/1InI	9	lost to follow up	120	0
3	2PI/0InI			30	1	20	1
2	1PI/0InI			98	0	19	1
6	3PI/1InI			44	1	90	0
3	3PI/1InI	48	virological failure	153000	0	39 200	0
2	1PI/0InI			546	0	20	1
6	4PI/1InI			84	0	19	1
3	2PI/1nI			19	1	37	1
3	1PI/1InI			175	0	0	1
1	1PI/0InI			19	1	19	1
5	4PI/1InI			260	0	19	1
2	0PI/1InI			342	0	0	1
3	1PI/1InI			110	0	112	0
4	2PI/1InI			20	1	0	1
2	1PI/0InI			250	0	25	1
3	2PI/1InI			19	1	19	1
4	2PI/0InI			280	0	19	1
5	4PI/1InI			380	0	19	1
5	3PI/1InI			19	1	19	1
1	1PI/0InI			154	0	19	1
				89	0	19	1
3	1PI/0InI			354	0	42	1
5	4PI/1Inl			19	1	19	1
4	2PI/1InI			0	1	20	1
4	3PI/1InI			312	0	47	1
3	1PI/1Ini			295	0	34	1
2	1PI/1InI			0	1	0	1
1	0PI/0InI			28	1	20	1
1	1PI/0InI	17	lost to follow up	1690	0
6	1PI/1InI			0	1	20	1
4	2PI/0InI			0	1	20	1
4	3PI/1InI			283	0	65	0
10	4PI/0InI	2	myalgia	39	1
6	3PI/1InI	28	lost to follow up	46	1
4	1PI/1InI	36	↓eGFR	39	1
1	0PI/1InI			22589	0	39	1
5	1PI/1InI			49	1	39	1
9	4PI/1InI			39	1	39	1
1	1PI/0InI			39	1	39	1
2	1PI/0InI			7076	0	39	1
4	2PI/0InI			49	1	39	1
1	1PI/1Ini			39	1	39	1
7	4PI/1InI			39	1	39	1
1	1PI/0InI			39	1	39	1
8	4PI/0InI			39	1	39	1
5	1PI/1Ini			433	0	39	1
2	1PI/0InI			39	1	127	0
9	4PI/0InI			90540	0	39	1
2	1PI/0InI			39	1	39	1
2	1PI/0InI			4755	0	39	1
7	2PI/0InI			6279	0	39	1
2	1PI/0InI			39	1	39	1
1	0PI/1InI			39	1	39	1
3	1PI/0InI			39	1	39	1
6	1PI/0InI			39	1	39	1
9	3PI/1InI			39	1	39	1
1	1PI/0InI			39	1	39	1
3	1PI/0InI			39	1	39	1
2	1PI/0InI			10508	0	39	1
2	1PI/0InI			2064	0	39	1
5	1PI/1InI			39	1	39	1
5	3PI/1InI			39	1	39	1
10	4PI/1InI			39	1	39	1
5	1PI/1InI			47	1	80	0
4	1PI/1InI			39	1	39	1
6	3PI/0InI			49	1	39	1
2	1PI/1InI			39	1	39	1
11	5PI/0InI			39	1	39	1
3	1PI/0InI			39	1	39	1
1	0PI/1InI			40	1	39	1
11	3PI/0InI			39	1	39	1
1	1PI/0InI			400	0	40	1
3	2PI/1InI			19	1	0	1
2	1PI/0InI			142	0	0	1
